# Supplementary material for: Haplotype Analysis Improved Evidence for Candidate Genes for Intramuscular Fat Percentage from a Genome Wide Association Study of Cattle
Source: PLoS One. 2011 Dec 28;6(12):e29601. doi: 10.1371/journal.pone.0029601 (PMC3247274; doi:10.1371/journal.pone.0029601)
Supplement: Table S3 — Allele frequencies, alternative alleles, sample sizes, and genomic locations for each of the SNPs in the study. (XLS) [file pone.0029601.s003.xls]

## Sheet: snplist-allele_freqs-tableS3.cs
					Breeds
					ANG		BRM		BEL		HFD		MGY		SGT		SHN
SNP	A allele	B allele	Bta	Position	n	pA	n	pA	n	pA	n	pA	n	pA	n	pA	n	pA
ARS-BFGL-NGS-26946	A	G	1	82201457	220	0.81	78	0.25	165	0.52	146	0.93	55	0.94	126	0.73	81	0.94
Hapmap43250-BTA-37524	A	G	1	82245379	220	0	78	0	165	0.02	146	0.04	55	0	126	0	81	0
BTB-00035080	A	G	1	82271202	220	0	78	0	165	0	146	0.13	55	0	126	0	81	0
ARS-BFGL-NGS-117383	A	G	2	63905821	216	0	16	0.03	124	0.06	143	0	55	0	78	0.02	79	0
Hapmap55796-rs29011172	A	T	2	63947669	220	0.06	78	0.05	165	0.03	146	0.3	55	0.05	126	0.21	81	0.01
ARS-BFGL-NGS-119079	A	G	2	63998173	219	0.49	77	0.07	165	0.06	146	0.05	55	0.51	126	0.04	81	0.07
ARS-BFGL-NGS-52272	C	G	3	20421496	220	0.28	78	0.01	165	0.03	146	0	55	0.42	126	0.23	81	0.31
INRA-404	A	G	3	20519554	220	0.22	78	0.05	165	0.46	146	0.89	55	0.35	126	0.42	81	0.65
ARS-BFGL-NGS-109685	A	G	3	20564445	220	0.27	76	0.32	165	0.13	146	0.25	55	0.05	126	0.09	81	0.03
ARS-BFGL-NGS-101028	A	G	4	95639597	220	0.5	78	0.87	165	0.6	146	0.46	55	0.31	126	0.7	81	0.25
ARS-BFGL-NGS-59298	A	G	4	95685551	220	0.58	78	0.33	165	0.83	146	0.82	55	0.34	126	0.88	81	0.96
ARS-BFGL-NGS-34894	A	G	4	95715499	220	0.39	78	0.1	165	0.08	146	0.11	55	0.65	126	0.02	81	0.05
ARS-BFGL-NGS-43901	A	C	7	97492911	220	0.33	78	0.02	165	0.21	146	0.23	55	0.57	126	0.24	81	0.69
ARS-USMARC-670	A	G	7	97524770	220	0.68	78	0.49	165	0.66	146	0.77	55	0.43	126	0.6	81	0.31
ARS-USMARC-116	A	G	7	97561407	220	0.81	78	0.35	165	0.65	146	0.96	55	0.56	126	0.6	81	0.31
ARS-BFGL-NGS-13350	A	G	10	37625930	220	0.35	78	0.31	165	0.24	146	0.31	55	0.17	126	0.38	81	0.37
ARS-BFGL-BAC-12264	A	G	10	37675399	220	0.9	78	0.5	165	0.93	146	1	55	0.81	126	0.75	81	0.95
Hapmap47063-BTA-62293	A	G	10	37647411	220	0.54	78	0.02	165	0.34	146	0.23	55	0.39	126	0.26	81	0.36
ARS-BFGL-BAC-21527	A	C	14	399173	220	0	78	0.01	164	0	146	0	55	0	126	0	81	0
ARS-BFGL-NGS-4939	A	G	14	443937	220	0.97	78	0.17	165	0.62	146	1	55	0.95	126	0.52	81	1
ARS-BFGL-BAC-26048	A	G	14	483500	220	0	78	0	165	0.02	146	0.1	55	0	126	0	81	0
Hapmap36763-SCAFFOLD240007_5847	A	C	14	7620648	220	0.67	78	0.09	165	0.3	146	0.51	55	0.48	126	0.53	81	0.94
ARS-BFGL-NGS-11246	A	G	14	7656719	220	0.58	78	0.12	165	0.6	146	0.53	55	0.81	126	0.23	81	0.44
ARS-BFGL-NGS-12631	A	G	14	7685715	220	0.46	78	0.08	165	0.21	146	0.4	55	0.19	126	0.4	80	0.54
ARS-BFGL-NGS-70865	A	G	14	32175300	220	0.14	78	0.35	165	0.6	146	0.28	55	0.05	126	0.49	81	0.56
ARS-BFGL-NGS-25050	A	G	14	32196809	220	0.2	78	0.28	165	0.23	146	0.48	55	0.45	126	0.36	81	0.09
ARS-BFGL-NGS-26147	A	G	14	32231623	220	0.27	78	0.18	165	0.2	146	0.01	55	0.29	126	0.15	81	0.09
BTB-00567254	A	G	14	41915068	220	0.19	78	0.26	165	0.29	146	0.16	55	0.35	126	0.31	81	0.41
BTB-00567299	A	G	14	41966954	220	0.22	78	0.76	165	0.47	146	0.32	55	0.37	126	0.34	81	0.46
BTB-00567509	A	G	14	42054159	220	0.53	78	0.17	165	0.39	146	0.64	55	0.18	126	0.28	81	0.34
ARS-BFGL-BAC-23724	A	G	14	72289416	220	0.25	78	0.9	165	0.46	146	0.24	55	0.25	126	0.84	81	0.35
UA-IFASA-7973	A	G	14	72368404	220	0.25	78	0.91	165	0.61	146	0.59	55	0.26	126	0.88	81	0.49
BTA-35525-no-rs	A	G	14	72400485	220	0.74	78	0.51	165	0.62	146	0.41	55	0.61	126	0.27	81	0.48
Hapmap54135-rs29019936	A	G	17	573316	220	0.86	78	0.2	165	0.77	146	0.99	55	0.74	126	0.57	81	0.65
ARS-BFGL-NGS-111865	A	G	17	657048	220	0.7	78	0.58	165	0.57	146	0.61	55	0.81	126	0.63	81	0.38
Hapmap41213-BTA-26249	A	G	17	771833	220	0.26	78	0.08	165	0.06	146	0.17	55	0.51	126	0.02	81	0.06
ARS-BFGL-NGS-105692	A	G	18	43119331	220	0.03	78	0.12	165	0.12	146	0.07	55	0.06	126	0	81	0
ARS-BFGL-NGS-21339	A	G	18	43150185	220	0.93	78	0.08	165	0.32	146	0.64	55	0.86	126	0.72	81	0.8
BTA-43268-no-rs	A	G	18	43170819	220	0.3	78	0.03	165	0.05	146	0.16	55	0.08	126	0	81	0.04
ARS-BFGL-NGS-111809	A	G	19	35666624	206	0.44	78	0.06	165	0.08	142	0.37	50	0.19	124	0.15	74	0.47
ARS-BFGL-NGS-4759	A	G	19	35690367	220	0.59	78	0.07	165	0.15	146	0.5	55	0.26	126	0.21	81	0.72
ARS-BFGL-NGS-23022	A	G	19	35723058	220	0.59	78	0.07	165	0.13	146	0.49	55	0.28	126	0.18	81	0.52
Hapmap49048-BTA-119203	A	G	19	41230750	220	0.97	78	0.11	165	0.63	146	0.78	55	1	126	0.8	81	1
ARS-BFGL-NGS-57711	A	G	19	41301795	220	0.8	78	0.46	165	0.76	146	0.85	55	0.45	126	0.69	81	0.75
ARS-BFGL-NGS-32460	A	G	19	41325600	220	0.21	78	0.92	165	0.62	146	0.39	55	0.42	126	0.21	81	0.01
ARS-BFGL-NGS-78203	A	C	19	49617252	220	0.75	78	0.37	165	0.31	146	0.55	55	0.85	126	0.58	81	0.78
ARS-BFGL-NGS-73805	A	G	19	49652376	220	0.5	60	0.23	154	0.31	146	0.5	53	0.78	104	0.17	81	0.33
ARS-BFGL-NGS-115719	A	G	19	49690249	220	0.45	78	0.22	165	0.32	146	0.7	55	0.26	126	0.21	81	0.59
ARS-BFGL-NGS-20701	A	C	19	52158614	215	0.27	77	0.01	164	0.05	142	0.17	53	0.25	124	0.01	80	0.01
ARS-BFGL-NGS-39983	A	G	19	52182484	220	0.75	78	0	165	0.11	146	0.49	55	0.62	126	0.11	81	0.65
ARS-BFGL-NGS-73980	A	G	19	52291308	220	0.31	78	0.97	165	0.7	146	0.34	55	0.39	126	0.77	81	0.28
UA-IFASA-8974	A	C	20	33908596	219	0.88	77	0.97	158	0.95	145	0.83	53	0.84	121	0.69	81	0.8
ARS-BFGL-NGS-118998	A	G	20	34036832	220	0.33	78	0.05	165	0.09	146	0.48	55	0.43	125	0.36	81	0.31
ARS-BFGL-NGS-97963	A	G	20	34080607	220	0.07	78	0.02	165	0.04	146	0.36	55	0	126	0.05	81	0.09
BTB-00931481	A	G	26	21631981	220	0.1	78	0	165	0	146	0.02	55	0.18	126	0.02	81	0
ARS-BFGL-NGS-29678	A	C	26	22816416	220	0.49	78	0.98	165	0.94	146	0.89	55	0.37	126	0.88	81	0.93
BTB-00933928	A	G	26	22878425	220	0.96	78	0.94	165	0.97	146	0.9	55	1	126	0.89	81	0.84
Hapmap31825-BTA-158647	A	G	26	21476708	220	0	78	0.12	165	0.16	146	0.18	55	0	126	0.06	81	0.02
Hapmap33073-BTA-162864	A	G	26	21586449	220	0.3	78	0.1	165	0.11	146	0	55	0.11	126	0.15	81	0.2
Hapmap53405-rs29014382	A	G	26	22772482	220	0.74	78	0.99	165	0.86	146	0.93	55	0.63	126	0.96	81	0.93
ARS-BFGL-NGS-21416	A	G	29	45202710	220	0.83	78	0.94	165	0.85	146	0.76	55	0.64	126	0.9	81	0.25
CAPN1_1	C	G	29	45221190	220	0.4	78	0.03	165	0.44	146	0.21	55	0.44	126	0.26	81	0
CAPN1_2	A	G	29	45239821	220	0.22	78	0.86	165	0.41	146	0.16	55	0.24	126	0.62	81	0.98
ARS-BFGL-NGS-106809	A	G	29	51231973	220	0.62	78	0.08	164	0.19	146	0.61	55	0.51	126	0.58	81	0.64
UA-IFASA-1391	A	G	29	51257883	220	0.2	78	0.08	165	0.17	146	0.04	55	0.18	126	0.08	81	0.01
ARS-BFGL-NGS-29984	A	G	29	51301848	220	0.02	78	0.01	165	0.16	146	0.23	55	0.12	126	0.08	81	0.02
