# Supplementary material for: Haplotype Analysis Improved Evidence for Candidate Genes for Intramuscular Fat Percentage from a Genome Wide Association Study of Cattle
Source: PLoS One. 2011 Dec 28;6(12):e29601. doi: 10.1371/journal.pone.0029601 (PMC3247274; doi:10.1371/journal.pone.0029601)
Supplement: Table S5 — Size of haplotype, linkage disequilibrium measures, and haplotype consistency for haplotypes of each gene. (XLS) [file pone.0029601.s005.xls]

## Sheet: geneldstatstableS5.csv
		out					all
gene	length	n	D'	rsq	npos	Breeds	n	D'	rsq	npos	Breeds
adipoq	69745	2	0.73	0.05	0	BRM:BEL	7	0.93	0.1	0	ANG:BRM:BEL
cxcr4	92352	2	1	0	0	BEL:SGT	13	1	0.01	0	All
rorc	142949	6	1	0.03	0	non-HFD	19	0.86	0.11	1	All
lep	75902	7	0.85	0.07	2	All	21	0.58	0.22	6	All
cast	68496	7	0.93	0.39	0	All	21	0.93	0.52	8	All
capn3	49469	7	0.93	0.2	0	All	20	0.89	0.13	9	All
dgat1	84327	0	NA	NA	NA	None	4	0.99	0	4	BRM:BEL:HFD:SGT
tg	65067	7	0.72	0.25	6	All	21	0.81	0.32	8	All
crh	56323	7	0.76	0.06	3	All	21	0.9	0.12	3	All
fabp4	139091	7	0.75	0.19	3	All	21	0.71	0.18	5	All
decr1	111069	7	0.44	0.17	1	All	21	0.6	0.29	10	All
cpe	198517	7	0.27	0.11	3	All	21	0.53	0.08	8	All
cebpa	51488	5	0.93	0.26	4	-SGT:-SHN	17	0.86	0.17	6	All
srebf1	56434	7	1	0.65	6	All	21	1	0.63	18	All
tcap	94850	7	0.8	0.36	0	All	19	0.74	0.22	2	All
gh1	72997	7	0.69	0.2	2	All	21	0.59	0.21	12	All
fasn	132694	7	0.83	0.1	3	All	21	0.86	0.19	5	All
ghr	172011	6	0.8	0.02	5	no-MGY	19	0.89	0.23	10	All
scd	155273	4	1	0	0	ANG:BEL:HFGD:SGT	13	1	0.01	0	All
fgf8	105943	6	0.87	0.01	1	no-MGY	19	0.77	0.09	4	All
capn1	37111	7	0.39	0.09	2	All	19	0.6	0.12	7	All
igf2	69875	7	0.75	0.03	4	All	21	0.86	0.07	6	All
out: outer 2 SNPs of the 3-SNP haplotype
all: all combinations of SNPs in the 3-SNP haplotype
n: number of breeds where an informative LD measurement could be calculated
D': Lewontin D' LD measurement
rsq: Adjusted Hill and Robertson r-square LD measurement
npos: number of positive r values where the value of r is taken just before r-square is calculated, ie., it can be positive or negative, and so npos divided by n gives the proportion of breeds with positive haplotypes as distinct from negative haplotypes, where positive means r is proportional to (pAB*pab - pAb*paB) > 0.
Breeds: Identity of breeds for which LD measures could be calculated, -SGT would mean excluding SGT
